# Supplementary material for: Seagrass‐associated fungal communities show distance decay of similarity that has implications for seagrass management and restoration
Source: Ecol Evol. 2019 Sep 15;9(19):11288–97. doi: 10.1002/ece3.5631 (PMC6802368; doi:10.1002/ece3.5631)
Supplement: Supplementary file 1 [file ECE3-9-11288-s001.xlsx]

## Sheet: SI_Fig1
SI_Fig_1 - Rarefraction curves for each sample. All samples reach asymptote.

## Sheet: SI_Fig2
SI_Fig_2 - Weighted classical multidimensional scaling ordination coloured by sampling country, shapes indicate sampled structure. Goodness-of-fit statistic = 0.1056101;
based on Bray-Curtis distance of relative abundance values.

## Sheet: SI_Fig3
SI_Fig_3 - Redundancy analysis (RDA) of fungal community structure. The longer the line the greater the infleunce of that variable.

## Sheet: SI_Fig4
SI_Fig_4 - Relative abundance plots by Phylum across all sample sites and plant parts

## Sheet: SI_Fig5
SI_Fig_5 - Venn diagram showing the number of shared ESVs between different strcutures.

## Sheet: SI_Fig6
SI_Fig_6 - NMDS plot of only sediment samples. Stress = 0.2114902

## Sheet: SI_Fig7
SI_Fig_7 - Shannon diversity by sampled site.

## Sheet: Si_Fig8
Si_Fig_8 - Shannon diversity by sampled structure

## Sheet: SI_Table1
SI_Table_1 - Permuational Analysis of Variance indicating that sampling location and sampled source (Leaf, Root, Rhizome or Sediment) significantly influence fungal community
Number of permutations: 999
Terms added sequentially (first to last)
	Df	SumsOfSqs	MeanSqs	F.Model	R2	Pr(>F)
Location	5	14.016	2.8032	7.8138	0.12597	0.001	***
Source	3	4.396	1.46529	4.0582	0.03951	0.001	***
Location & Source	15	16.079	1.07192	2.9826	0.14451	0.001	***
Residuals	214	76.773	0.35875	0.69073	0.69001
Total	237	111.263			1
	Signif. codes:	0 ***	0.001**	0.01*
Location = Sample Site
Source = Structure DNA extracted from (Leaf, Root, Rhizome, Sediment)

## Sheet: SI_Table2
SI_Table_2 - Sequencing statistics deatiling number of sequences at each stage - see https://benjjneb.github.io/dada2/tutorial.html for a complete discussion on pipeline steps and filtering
ID	Location	Country	Sp	Source	input	filtered	nonchim	filter.loss
EA_CY_Le_01	Cyrene	Singapore	Enhalus acoroides	Leaf	21032	19121	19052	0.0908615
EA_CY_Le_02	Cyrene	Singapore	Enhalus acoroides	Leaf	14537	12675	12622	0.128087
EA_CY_Le_03	Cyrene	Singapore	Enhalus acoroides	Leaf	35670	32007	31902	0.102691
EA_CY_Le_04	Cyrene	Singapore	Enhalus acoroides	Leaf	24752	22519	22519	0.0902149
EA_CY_Le_05	Cyrene	Singapore	Enhalus acoroides	Leaf	20353	18419	18401	0.0950228
EA_CY_Le_06	Cyrene	Singapore	Enhalus acoroides	Leaf	27313	22761	21006	0.166661
EA_CY_Le_07	Cyrene	Singapore	Enhalus acoroides	Leaf	25975	22533	22302	0.132512
EA_CY_Le_08	Cyrene	Singapore	Enhalus acoroides	Leaf	7365	6464	6464	0.122335
EA_CY_Le_09	Cyrene	Singapore	Enhalus acoroides	Leaf	31558	28041	27984	0.111446
EA_CY_Le_10	Cyrene	Singapore	Enhalus acoroides	Leaf	28011	25056	25056	0.105494
EA_CY_Rh_01	Cyrene	Singapore	Enhalus acoroides	Rhizome	2482	2342	2342	0.0564061
EA_CY_Rh_02	Cyrene	Singapore	Enhalus acoroides	Rhizome	31861	28385	28366	0.109099
EA_CY_Rh_03	Cyrene	Singapore	Enhalus acoroides	Rhizome	21598	18710	18625	0.133716
EA_CY_Rh_04	Cyrene	Singapore	Enhalus acoroides	Rhizome	40111	34395	34034	0.142505
EA_CY_Rh_05	Cyrene	Singapore	Enhalus acoroides	Rhizome	42336	37308	36794	0.118764
EA_CY_Rh_06	Cyrene	Singapore	Enhalus acoroides	Rhizome	7116	6023	6023	0.153598
EA_CY_Rh_07	Cyrene	Singapore	Enhalus acoroides	Rhizome	36982	32474	32250	0.121897
EA_CY_Rh_08	Cyrene	Singapore	Enhalus acoroides	Rhizome	28204	24547	24279	0.129662
EA_CY_Rh_09	Cyrene	Singapore	Enhalus acoroides	Rhizome	42249	34982	34341	0.172004
EA_CY_Rh_10	Cyrene	Singapore	Enhalus acoroides	Rhizome	83788	75793	75016	0.0954194
EA_CY_Ro_01	Cyrene	Singapore	Enhalus acoroides	Root	26558	24078	23912	0.0933805
EA_CY_Ro_02	Cyrene	Singapore	Enhalus acoroides	Root	67695	60267	59560	0.109727
EA_CY_Ro_03	Cyrene	Singapore	Enhalus acoroides	Root	37633	33620	33369	0.106635
EA_CY_Ro_04	Cyrene	Singapore	Enhalus acoroides	Root	19612	17954	17930	0.0845401
EA_CY_Ro_05	Cyrene	Singapore	Enhalus acoroides	Root	54608	49811	49776	0.0878443
EA_CY_Ro_06	Cyrene	Singapore	Enhalus acoroides	Root	48382	44436	44351	0.0815593
EA_CY_Ro_07	Cyrene	Singapore	Enhalus acoroides	Root	49675	44949	44949	0.0951384
EA_CY_Ro_08	Cyrene	Singapore	Enhalus acoroides	Root	50588	45644	45390	0.0977307
EA_CY_Ro_09	Cyrene	Singapore	Enhalus acoroides	Root	59398	52833	52691	0.110526
EA_CY_Ro_10	Cyrene	Singapore	Enhalus acoroides	Root	63367	58491	58050	0.0769486
EA_CY_Soil_01	Cyrene	Singapore	Enhalus acoroides	Soil	31555	27089	27089	0.141531
EA_CY_Soil_02	Cyrene	Singapore	Enhalus acoroides	Soil	55963	48772	48772	0.128496
EA_CY_Soil_03	Cyrene	Singapore	Enhalus acoroides	Soil	72831	62609	62609	0.140352
EA_CY_Soil_04	Cyrene	Singapore	Enhalus acoroides	Soil	69791	60151	59828	0.138127
EA_CY_Soil_05	Cyrene	Singapore	Enhalus acoroides	Soil	49856	43378	43378	0.129934
EA_CY_Soil_06	Cyrene	Singapore	Enhalus acoroides	Soil	31246	26799	26799	0.142322
EA_CY_Soil_07	Cyrene	Singapore	Enhalus acoroides	Soil	30142	25900	25900	0.140734
EA_CY_Soil_08	Cyrene	Singapore	Enhalus acoroides	Soil	49475	42456	42456	0.14187
EA_CY_Soil_09	Cyrene	Singapore	Enhalus acoroides	Soil	44726	38395	38395	0.141551
EA_CY_Soil_10	Cyrene	Singapore	Enhalus acoroides	Soil	63784	55019	55019	0.137417
EA_Sent_Le_01	Sentosa	Singapore	Enhalus acoroides	Leaf	12327	10454	10454	0.151943
EA_Sent_Le_02	Sentosa	Singapore	Enhalus acoroides	Leaf	20811	18430	18430	0.114411
EA_Sent_Le_03	Sentosa	Singapore	Enhalus acoroides	Leaf	47580	40098	40098	0.157251
EA_Sent_Le_04	Sentosa	Singapore	Enhalus acoroides	Leaf	8377	7248	7248	0.134774
EA_Sent_Le_05	Sentosa	Singapore	Enhalus acoroides	Leaf	19561	16226	16226	0.170492
EA_Sent_Le_06	Sentosa	Singapore	Enhalus acoroides	Leaf	10063	8901	8901	0.115473
EA_Sent_Le_07	Sentosa	Singapore	Enhalus acoroides	Leaf	9289	7643	7643	0.177199
EA_Sent_Le_08	Sentosa	Singapore	Enhalus acoroides	Leaf	12502	11041	11041	0.116861
EA_Sent_Le_09	Sentosa	Singapore	Enhalus acoroides	Leaf	21840	18960	18960	0.131868
EA_Sent_Le_10	Sentosa	Singapore	Enhalus acoroides	Leaf	6199	5347	5347	0.137442
EA_Sent_Rh_01	Sentosa	Singapore	Enhalus acoroides	Rhizome	27544	24036	24036	0.12736
EA_Sent_Rh_02	Sentosa	Singapore	Enhalus acoroides	Rhizome	13876	12059	12059	0.130946
EA_Sent_Rh_03	Sentosa	Singapore	Enhalus acoroides	Rhizome	26347	23201	23201	0.119406
EA_Sent_Rh_04	Sentosa	Singapore	Enhalus acoroides	Rhizome	29139	25156	25156	0.13669
EA_Sent_Rh_05	Sentosa	Singapore	Enhalus acoroides	Rhizome	8574	7248	7248	0.154654
EA_Sent_Rh_06	Sentosa	Singapore	Enhalus acoroides	Rhizome	24144	20778	20778	0.139414
EA_Sent_Rh_07	Sentosa	Singapore	Enhalus acoroides	Rhizome	9482	8167	8167	0.138684
EA_Sent_Rh_08	Sentosa	Singapore	Enhalus acoroides	Rhizome	39044	34411	34411	0.118661
EA_Sent_Rh_09	Sentosa	Singapore	Enhalus acoroides	Rhizome	12293	10555	10383	0.141381
EA_Sent_Rh_10	Sentosa	Singapore	Enhalus acoroides	Rhizome	33985	29665	29665	0.127115
EA_Sent_Ro_01	Sentosa	Singapore	Enhalus acoroides	Root	36987	32069	32069	0.132966
EA_Sent_Ro_02	Sentosa	Singapore	Enhalus acoroides	Root	4424	3684	3684	0.167269
EA_Sent_Ro_03	Sentosa	Singapore	Enhalus acoroides	Root	19814	17831	17640	0.100081
EA_Sent_Ro_04	Sentosa	Singapore	Enhalus acoroides	Root	21181	19364	18750	0.0857844
EA_Sent_Ro_05	Sentosa	Singapore	Enhalus acoroides	Root	15264	13697	13697	0.10266
EA_Sent_Ro_06	Sentosa	Singapore	Enhalus acoroides	Root	16233	14023	13367	0.136142
EA_Sent_Ro_07	Sentosa	Singapore	Enhalus acoroides	Root	15604	13873	13873	0.110933
EA_Sent_Ro_08	Sentosa	Singapore	Enhalus acoroides	Root	27027	23808	23277	0.119103
EA_Sent_Ro_09	Sentosa	Singapore	Enhalus acoroides	Root	22628	19987	19987	0.116714
EA_Sent_Ro_10	Sentosa	Singapore	Enhalus acoroides	Root	2528	2134	2134	0.155854
EA_Sent_Soil_01	Sentosa	Singapore	Enhalus acoroides	Soil	32687	28764	28431	0.120017
EA_Sent_Soil_02	Sentosa	Singapore	Enhalus acoroides	Soil	39232	33764	33749	0.139376
EA_Sent_Soil_03	Sentosa	Singapore	Enhalus acoroides	Soil	39321	34028	33864	0.13461
EA_Sent_Soil_04	Sentosa	Singapore	Enhalus acoroides	Soil	32604	28365	28347	0.130015
EA_Sent_Soil_05	Sentosa	Singapore	Enhalus acoroides	Soil	108469	101978	95019	0.059842
EA_Sent_Soil_06	Sentosa	Singapore	Enhalus acoroides	Soil	39566	34841	34795	0.119421
EA_Sent_Soil_07	Sentosa	Singapore	Enhalus acoroides	Soil	43150	38003	38003	0.119282
EA_Sent_Soil_08	Sentosa	Singapore	Enhalus acoroides	Soil	17825	15752	15752	0.116297
EA_Sent_Soil_09	Sentosa	Singapore	Enhalus acoroides	Soil	47261	42246	42246	0.106113
EA_Sent_Soil_10	Sentosa	Singapore	Enhalus acoroides	Soil	43048	37498	37498	0.128926
EA_PD_Le_01	Port Dickson	West Malaysia	Enhalus acoroides	Leaf	1016	847	847	0.166339
EA_PD_Le_02	Port Dickson	West Malaysia	Enhalus acoroides	Leaf	3229	2784	2784	0.137814
EA_PD_Le_03	Port Dickson	West Malaysia	Enhalus acoroides	Leaf	13267	11792	11792	0.111178
EA_PD_Le_04	Port Dickson	West Malaysia	Enhalus acoroides	Leaf	10609	8933	8933	0.157979
EA_PD_Le_05	Port Dickson	West Malaysia	Enhalus acoroides	Leaf	7458	6499	6499	0.128587
EA_PD_Le_06	Port Dickson	West Malaysia	Enhalus acoroides	Leaf	2727	2346	2346	0.139714
EA_PD_Le_07	Port Dickson	West Malaysia	Enhalus acoroides	Leaf	8736	7392	7392	0.153846
EA_PD_Le_08	Port Dickson	West Malaysia	Enhalus acoroides	Leaf	15134	12562	12562	0.169948
EA_PD_Le_09	Port Dickson	West Malaysia	Enhalus acoroides	Leaf	1994	1768	1768	0.11334
EA_PD_Le_10	Port Dickson	West Malaysia	Enhalus acoroides	Leaf	23509	22314	22314	0.0508316
EA_PD_Rh_01	Port Dickson	West Malaysia	Enhalus acoroides	Rhizome	10886	9057	9057	0.168014
EA_PD_Rh_02	Port Dickson	West Malaysia	Enhalus acoroides	Rhizome	6614	5846	5846	0.116117
EA_PD_Rh_03	Port Dickson	West Malaysia	Enhalus acoroides	Rhizome	450	327	327	0.273333
EA_PD_Rh_04	Port Dickson	West Malaysia	Enhalus acoroides	Rhizome	8355	7277	7229	0.129025
EA_PD_Rh_05	Port Dickson	West Malaysia	Enhalus acoroides	Rhizome	959	720	720	0.249218
EA_PD_Rh_06	Port Dickson	West Malaysia	Enhalus acoroides	Rhizome	3387	2889	2889	0.147033
EA_PD_Rh_07	Port Dickson	West Malaysia	Enhalus acoroides	Rhizome	8075	7322	7157	0.0932508
EA_PD_Rh_08	Port Dickson	West Malaysia	Enhalus acoroides	Rhizome	5058	4019	4019	0.205417
EA_PD_Rh_09	Port Dickson	West Malaysia	Enhalus acoroides	Rhizome	4554	3877	3877	0.148661
EA_PD_Rh_10	Port Dickson	West Malaysia	Enhalus acoroides	Rhizome	19185	17882	17882	0.0679176
EA_PD_Ro_01	Port Dickson	West Malaysia	Enhalus acoroides	Root	18965	16551	16551	0.127287
EA_PD_Ro_02	Port Dickson	West Malaysia	Enhalus acoroides	Root	103662	93738	91626	0.0957342
EA_PD_Ro_03	Port Dickson	West Malaysia	Enhalus acoroides	Root	30462	29558	29558	0.0296763
EA_PD_Ro_04	Port Dickson	West Malaysia	Enhalus acoroides	Root	4338	3752	3752	0.135085
EA_PD_Ro_05	Port Dickson	West Malaysia	Enhalus acoroides	Root	4230	3615	3615	0.14539
EA_PD_Ro_06	Port Dickson	West Malaysia	Enhalus acoroides	Root	17941	16297	16297	0.0916337
EA_PD_Ro_07	Port Dickson	West Malaysia	Enhalus acoroides	Root	9999	8865	8865	0.113411
EA_PD_Ro_08	Port Dickson	West Malaysia	Enhalus acoroides	Root	68496	61423	60778	0.103262
EA_PD_Ro_09	Port Dickson	West Malaysia	Enhalus acoroides	Root	8236	7547	7547	0.0836571
EA_PD_Ro_10	Port Dickson	West Malaysia	Enhalus acoroides	Root	15046	13206	13206	0.122292
EA_PD_Soil_01	Port Dickson	West Malaysia	Enhalus acoroides	Soil	31611	27477	27475	0.130777
EA_PD_Soil_02	Port Dickson	West Malaysia	Enhalus acoroides	Soil	43540	38761	38715	0.109761
EA_PD_Soil_03	Port Dickson	West Malaysia	Enhalus acoroides	Soil	22463	20027	20027	0.108445
EA_PD_Soil_04	Port Dickson	West Malaysia	Enhalus acoroides	Soil	25961	23062	22976	0.111668
EA_PD_Soil_05	Port Dickson	West Malaysia	Enhalus acoroides	Soil	49957	45965	45933	0.0799087
EA_PD_Soil_06	Port Dickson	West Malaysia	Enhalus acoroides	Soil	45401	40410	40348	0.109931
EA_PD_Soil_07	Port Dickson	West Malaysia	Enhalus acoroides	Soil	21652	18705	18705	0.136108
EA_PD_Soil_08	Port Dickson	West Malaysia	Enhalus acoroides	Soil	33394	29488	29435	0.116967
EA_PD_Soil_09	Port Dickson	West Malaysia	Enhalus acoroides	Soil	34929	31898	31697	0.086776
EA_PD_Soil_10	Port Dickson	West Malaysia	Enhalus acoroides	Soil	19235	16645	16645	0.13465
EA_MS_Le_01	Merambong Shoal	West Malaysia	Enhalus acoroides	Leaf	10490	9045	8976	0.13775
EA_MS_Le_02	Merambong Shoal	West Malaysia	Enhalus acoroides	Leaf	30865	28809	28574	0.0666127
EA_MS_Le_03	Merambong Shoal	West Malaysia	Enhalus acoroides	Leaf	37719	32998	32998	0.125162
EA_MS_Le_04	Merambong Shoal	West Malaysia	Enhalus acoroides	Leaf	5296	4776	4776	0.0981873
EA_MS_Le_05	Merambong Shoal	West Malaysia	Enhalus acoroides	Leaf	15702	13706	13706	0.127118
EA_MS_Le_06	Merambong Shoal	West Malaysia	Enhalus acoroides	Leaf	6401	5475	5475	0.144665
EA_MS_Le_07	Merambong Shoal	West Malaysia	Enhalus acoroides	Leaf	13265	11538	11538	0.130192
EA_MS_Le_08	Merambong Shoal	West Malaysia	Enhalus acoroides	Leaf	9903	8610	8610	0.130566
EA_MS_Le_09	Merambong Shoal	West Malaysia	Enhalus acoroides	Leaf	33446	30489	30076	0.0884112
EA_MS_Le_10	Merambong Shoal	West Malaysia	Enhalus acoroides	Leaf	41405	38633	38277	0.0669484
EA_MS_Rh_01	Merambong Shoal	West Malaysia	Enhalus acoroides	Rhizome	17736	15297	15297	0.137517
EA_MS_Rh_02	Merambong Shoal	West Malaysia	Enhalus acoroides	Rhizome	29380	25472	25339	0.133016
EA_MS_Rh_03	Merambong Shoal	West Malaysia	Enhalus acoroides	Rhizome	30342	25684	25630	0.153517
EA_MS_Rh_04	Merambong Shoal	West Malaysia	Enhalus acoroides	Rhizome	14347	12062	12062	0.159267
EA_MS_Rh_05	Merambong Shoal	West Malaysia	Enhalus acoroides	Rhizome	39100	33610	33610	0.140409
EA_MS_Rh_06	Merambong Shoal	West Malaysia	Enhalus acoroides	Rhizome	14205	11825	11825	0.167547
EA_MS_Rh_07	Merambong Shoal	West Malaysia	Enhalus acoroides	Rhizome	15044	12777	12777	0.150691
EA_MS_Rh_08	Merambong Shoal	West Malaysia	Enhalus acoroides	Rhizome	34749	30574	30574	0.120147
EA_MS_Rh_09	Merambong Shoal	West Malaysia	Enhalus acoroides	Rhizome	10592	9100	9100	0.140861
EA_MS_Rh_10	Merambong Shoal	West Malaysia	Enhalus acoroides	Rhizome	11148	9357	9357	0.160657
EA_MS_Ro_01	Merambong Shoal	West Malaysia	Enhalus acoroides	Root	22383	19313	19260	0.137158
EA_MS_Ro_02	Merambong Shoal	West Malaysia	Enhalus acoroides	Root	11966	9712	9712	0.188367
EA_MS_Ro_03	Merambong Shoal	West Malaysia	Enhalus acoroides	Root	39526	35397	35201	0.104463
EA_MS_Ro_04	Merambong Shoal	West Malaysia	Enhalus acoroides	Root	14316	12734	12601	0.110506
EA_MS_Ro_05	Merambong Shoal	West Malaysia	Enhalus acoroides	Root	52630	47925	47925	0.0893977
EA_MS_Ro_06	Merambong Shoal	West Malaysia	Enhalus acoroides	Root	16364	13751	13751	0.15968
EA_MS_Ro_07	Merambong Shoal	West Malaysia	Enhalus acoroides	Root	68834	64590	63593	0.0616556
EA_MS_Ro_08	Merambong Shoal	West Malaysia	Enhalus acoroides	Root	96159	89218	88747	0.0721825
EA_MS_Ro_09	Merambong Shoal	West Malaysia	Enhalus acoroides	Root	45558	41401	40947	0.0912463
EA_MS_Ro_10	Merambong Shoal	West Malaysia	Enhalus acoroides	Root	46713	42366	42289	0.0930576
EA_MS_Soil_01	Merambong Shoal	West Malaysia	Enhalus acoroides	Soil	16915	14574	14574	0.138398
EA_MS_Soil_02	Merambong Shoal	West Malaysia	Enhalus acoroides	Soil	59027	53492	52499	0.0937706
EA_MS_Soil_03	Merambong Shoal	West Malaysia	Enhalus acoroides	Soil	65946	59565	59416	0.096761
EA_MS_Soil_04	Merambong Shoal	West Malaysia	Enhalus acoroides	Soil	24376	22465	22465	0.0783968
EA_MS_Soil_05	Merambong Shoal	West Malaysia	Enhalus acoroides	Soil	39945	37077	36966	0.0717987
EA_MS_Soil_06	Merambong Shoal	West Malaysia	Enhalus acoroides	Soil	39527	37783	37783	0.0441217
EA_MS_Soil_07	Merambong Shoal	West Malaysia	Enhalus acoroides	Soil	23159	20805	20805	0.101645
EA_MS_Soil_08	Merambong Shoal	West Malaysia	Enhalus acoroides	Soil	23926	21041	21041	0.12058
EA_MS_Soil_09	Merambong Shoal	West Malaysia	Enhalus acoroides	Soil	36080	32488	32206	0.0995565
EA_MS_Soil_10	Merambong Shoal	West Malaysia	Enhalus acoroides	Soil	43531	39282	39282	0.0976086
EA_Sem_Le_01	Semakau	Singapore	Enhalus acoroides	Leaf	955	743	743	0.22199
EA_Sem_Le_02	Semakau	Singapore	Enhalus acoroides	Leaf	2966	2398	2398	0.191504
EA_Sem_Le_03	Semakau	Singapore	Enhalus acoroides	Leaf	1188	1003	1003	0.155724
EA_Sem_Le_04	Semakau	Singapore	Enhalus acoroides	Leaf	4424	3603	3603	0.185579
EA_Sem_Le_05	Semakau	Singapore	Enhalus acoroides	Leaf	3143	2735	2735	0.129812
EA_Sem_Le_06	Semakau	Singapore	Enhalus acoroides	Leaf	1817	1619	1619	0.108971
EA_Sem_Le_07	Semakau	Singapore	Enhalus acoroides	Leaf	3060	2775	2775	0.0931373
EA_Sem_Le_08	Semakau	Singapore	Enhalus acoroides	Leaf	5538	4942	4942	0.10762
EA_Sem_Le_09	Semakau	Singapore	Enhalus acoroides	Leaf	5841	5186	5186	0.112138
EA_Sem_Le_10	Semakau	Singapore	Enhalus acoroides	Leaf	2755	2277	2277	0.173503
EA_Sem_Rh_01	Semakau	Singapore	Enhalus acoroides	Rhizome	1558	1154	1154	0.259307
EA_Sem_Rh_02	Semakau	Singapore	Enhalus acoroides	Rhizome	1216	902	902	0.258224
EA_Sem_Rh_03	Semakau	Singapore	Enhalus acoroides	Rhizome	11125	9687	9424	0.129258
EA_Sem_Rh_04	Semakau	Singapore	Enhalus acoroides	Rhizome	9063	7913	7913	0.12689
EA_Sem_Rh_05	Semakau	Singapore	Enhalus acoroides	Rhizome	6602	5695	5695	0.137383
EA_Sem_Rh_06	Semakau	Singapore	Enhalus acoroides	Rhizome	9566	8386	8386	0.123354
EA_Sem_Rh_07	Semakau	Singapore	Enhalus acoroides	Rhizome	18821	16430	16224	0.127039
EA_Sem_Rh_08	Semakau	Singapore	Enhalus acoroides	Rhizome	25587	22335	22167	0.127096
EA_Sem_Rh_09	Semakau	Singapore	Enhalus acoroides	Rhizome	2628	2320	2320	0.117199
EA_Sem_Rh_10	Semakau	Singapore	Enhalus acoroides	Rhizome	8730	7598	7598	0.129668
EA_Sem_Ro_01	Semakau	Singapore	Enhalus acoroides	Root	9597	8431	8431	0.121496
EA_Sem_Ro_02	Semakau	Singapore	Enhalus acoroides	Root	6242	5526	5526	0.114707
EA_Sem_Ro_03	Semakau	Singapore	Enhalus acoroides	Root	19258	17228	17228	0.105411
EA_Sem_Ro_04	Semakau	Singapore	Enhalus acoroides	Root	25118	22010	21621	0.123736
EA_Sem_Ro_05	Semakau	Singapore	Enhalus acoroides	Root	11215	9982	9982	0.109942
EA_Sem_Ro_06	Semakau	Singapore	Enhalus acoroides	Root	30736	27948	27643	0.090708
EA_Sem_Ro_07	Semakau	Singapore	Enhalus acoroides	Root	18528	16294	15452	0.120574
EA_Sem_Ro_08	Semakau	Singapore	Enhalus acoroides	Root	103627	99097	98906	0.0437145
EA_Sem_Ro_09	Semakau	Singapore	Enhalus acoroides	Root	47194	41258	40503	0.125779
EA_Sem_Ro_10	Semakau	Singapore	Enhalus acoroides	Root	24959	22519	22262	0.0977603
EA_Sem_Soil_01	Semakau	Singapore	Enhalus acoroides	Soil	39467	34817	34817	0.11782
EA_Sem_Soil_02	Semakau	Singapore	Enhalus acoroides	Soil	32994	28870	28636	0.124992
EA_Sem_Soil_03	Semakau	Singapore	Enhalus acoroides	Soil	49904	44470	43944	0.108889
EA_Sem_Soil_04	Semakau	Singapore	Enhalus acoroides	Soil	24184	21655	21530	0.104573
EA_Sem_Soil_05	Semakau	Singapore	Enhalus acoroides	Soil	28051	23916	23547	0.14741
EA_Sem_Soil_06	Semakau	Singapore	Enhalus acoroides	Soil	44391	40202	40109	0.094366
EA_Sem_Soil_07	Semakau	Singapore	Enhalus acoroides	Soil	59906	54709	54709	0.0867526
EA_Sem_Soil_08	Semakau	Singapore	Enhalus acoroides	Soil	41815	36709	36607	0.122109
EA_Sem_Soil_09	Semakau	Singapore	Enhalus acoroides	Soil	63014	56245	56243	0.107421
EA_Sem_Soil_10	Semakau	Singapore	Enhalus acoroides	Soil	78903	70840	70219	0.102189
EA_Per_Le_01	Perhentian	East Malaysia	Enhalus acoroides	Leaf	3408	2637	2637	0.226232
EA_Per_Le_02	Perhentian	East Malaysia	Enhalus acoroides	Leaf	9177	7676	7676	0.163561
EA_Per_Le_04	Perhentian	East Malaysia	Enhalus acoroides	Leaf	8285	6977	6977	0.157876
EA_Per_Le_05	Perhentian	East Malaysia	Enhalus acoroides	Leaf	4543	3392	3392	0.253357
EA_Per_Le_06	Perhentian	East Malaysia	Enhalus acoroides	Leaf	2501	1878	1878	0.2491
EA_Per_Le_07	Perhentian	East Malaysia	Enhalus acoroides	Leaf	6493	4922	4922	0.241953
EA_Per_Le_08	Perhentian	East Malaysia	Enhalus acoroides	Leaf	1878	1518	1518	0.191693
EA_Per_Le_09	Perhentian	East Malaysia	Enhalus acoroides	Leaf	26426	24003	23617	0.09169
EA_Per_Le_10	Perhentian	East Malaysia	Enhalus acoroides	Leaf	6102	5098	5098	0.164536
EA_Per_Rh_01	Perhentian	East Malaysia	Enhalus acoroides	Rhizome	3327	2461	2461	0.260295
EA_Per_Rh_02	Perhentian	East Malaysia	Enhalus acoroides	Rhizome	2214	1209	1209	0.45393
EA_Per_Rh_03	Perhentian	East Malaysia	Enhalus acoroides	Rhizome	21117	19089	19089	0.0960364
EA_Per_Rh_04	Perhentian	East Malaysia	Enhalus acoroides	Rhizome	13961	12009	12009	0.139818
EA_Per_Rh_05	Perhentian	East Malaysia	Enhalus acoroides	Rhizome	6080	5239	5239	0.138322
EA_Per_Rh_06	Perhentian	East Malaysia	Enhalus acoroides	Rhizome	4152	3271	3271	0.212187
EA_Per_Rh_07	Perhentian	East Malaysia	Enhalus acoroides	Rhizome	4978	3852	3852	0.226195
EA_Per_Rh_08	Perhentian	East Malaysia	Enhalus acoroides	Rhizome	2919	2132	2132	0.269613
EA_Per_Rh_09	Perhentian	East Malaysia	Enhalus acoroides	Rhizome	2751	2040	2040	0.258451
EA_Per_Rh_10	Perhentian	East Malaysia	Enhalus acoroides	Rhizome	4762	3567	3567	0.250945
EA_Per_Ro_01	Perhentian	East Malaysia	Enhalus acoroides	Root	8986	7502	7502	0.165146
EA_Per_Ro_02	Perhentian	East Malaysia	Enhalus acoroides	Root	5518	4015	4015	0.272381
EA_Per_Ro_03	Perhentian	East Malaysia	Enhalus acoroides	Root	6083	4777	4777	0.214697
EA_Per_Ro_04	Perhentian	East Malaysia	Enhalus acoroides	Root	4114	2971	2971	0.277832
EA_Per_Ro_05	Perhentian	East Malaysia	Enhalus acoroides	Root	10173	8426	8426	0.171729
EA_Per_Ro_06	Perhentian	East Malaysia	Enhalus acoroides	Root	15564	12718	12659	0.182858
EA_Per_Ro_07	Perhentian	East Malaysia	Enhalus acoroides	Root	6259	4701	4673	0.248922
EA_Per_Ro_08	Perhentian	East Malaysia	Enhalus acoroides	Root	10793	9101	9101	0.156768
EA_Per_Ro_09	Perhentian	East Malaysia	Enhalus acoroides	Root	8776	7470	7470	0.148815
EA_Per_Ro_10	Perhentian	East Malaysia	Enhalus acoroides	Root	23629	21119	21107	0.106225
EA_Per_Soil_01	Perhentian	East Malaysia	Enhalus acoroides	Soil	39905	34892	34231	0.125623
EA_Per_Soil_02	Perhentian	East Malaysia	Enhalus acoroides	Soil	52335	45232	44635	0.135722
EA_Per_Soil_03	Perhentian	East Malaysia	Enhalus acoroides	Soil	29537	26169	26036	0.114026
EA_Per_Soil_04	Perhentian	East Malaysia	Enhalus acoroides	Soil	11189	10200	10200	0.0883904
EA_Per_Soil_05	Perhentian	East Malaysia	Enhalus acoroides	Soil	36525	31389	30578	0.140616
EA_Per_Soil_06	Perhentian	East Malaysia	Enhalus acoroides	Soil	44991	39137	39129	0.130115
EA_Per_Soil_07	Perhentian	East Malaysia	Enhalus acoroides	Soil	31844	28171	27978	0.115344
EA_Per_Soil_08	Perhentian	East Malaysia	Enhalus acoroides	Soil	64631	57174	56757	0.115378
EA_Per_Soil_09	Perhentian	East Malaysia	Enhalus acoroides	Soil	38240	34455	34116	0.0989801
EA_Per_Soil_10	Perhentian	East Malaysia	Enhalus acoroides	Soil	41391	35935	35781	0.131816

[truncated: 3 more sheets: SI_Table3, SI_Table4, SI_Table5]
