# Supplementary material for: Seagrass‐associated fungal communities show distance decay of similarity that has implications for seagrass management and restoration
Source: Ecol Evol. 2019 Sep 15;9(19):11288–97. doi: 10.1002/ece3.5631 (PMC6802368; doi:10.1002/ece3.5631)
Supplement: Supplementary file 2 [file ECE3-9-11288-s002.txt]

# -----------------------------------------------------------------------------#
# Singapore and Malaysia Fungi Processing Raw Reads
# Author: Geoffrey Zahn
# Requirements: ITSx v 1.1b1
# 
#All code below can be found at https://github.com/gzahn/Enhalus_Fungi 
#-----------------------------------------------------------------------------#

# Prepare demultiplexed reads in Bash... ####
# Run ITSxpress on all fastq files 
# for i in ./Fwd/*.fastq.gz; do itsxpress --fastq $i  --outfile $i.FungalITS1.fastq.gz --region ITS1 --taxa Fungi -s --threads 10 --log $i.ITSx.log; done
# rename the files
    # rename -v -e 's/^(.{7}).*/$1.fastq.gz/' *.FungalITS1.fastq.gz
# No ITS1 found in REV reads


# Load packages ####
library(DESeq2)
library(DECIPHER)
library(decontam)
library(phangorn)
library(phyloseq); packageVersion("phyloseq")
library(ggplot2); packageVersion("ggplot2")
library(gridExtra)
library(ggpubr)
library(dada2); packageVersion("dada2")
library(stringr)
library(purrr)

####################################################################################
############### NEED TO RUN DADA2 ON EACH ILLUMINA SET SEPARATELY! #################
####################################################################################


# File parsing - For this, we will use only the forward illumina reads - make sure to move fwd reads into their own directory for simplest processing
path <- "./ITS1_Fastqs/fwd/MUX8046" 
filtpath <- file.path(path, "filtered") # Filtered files go into the filtered/ subdirectory
if(!file_test("-d", filtpath)) dir.create(filtpath) # make directory for filtered fqs if not already present
fns <- sort(list.files(file.path(path), full.names = TRUE, pattern = "fastq.gz"))
tail(fns)
sample.names <- sapply(strsplit(basename(fns), "_"), `[`, 1)


# visualize a couple of fwd read quality profiles to help you decide reasonable filtration parameters
plotQualityProfile(fns[3:4])


# Filter and trim ####
filts <- file.path(path, "filtered", paste0(sample.names, "_filt.fastq.gz"))
# filtRs <- file.path(path, "filtered", paste0(sample.names, "_R_filt.fastq.gz"))

out <- filterAndTrim(fns, filts, # fnRs, filtRs,
                     maxN=0, maxEE=c(2), truncQ=2, rm.phix=TRUE,
                     compress=TRUE, multithread=16) # On Windows set multithread=FALSE

out[order(out[,2]),]
no.pass = which(as.data.frame(out)$reads.out == 0)
passing_files = out[-no.pass,]


# learn error rates ####
# Since some samples had zero reads pass QC, reassign filtFs and filtRs
filts <- sort(list.files(filtpath, full.names = TRUE))

errF <- learnErrors(filts, multithread=TRUE, MAX_CONSIST = 20, nbases = 1e10)

# sanity check
plotErrors(errF, nominalQ=TRUE)


# Dereplication ####
derep <- derepFastq(filts, verbose=TRUE)

# Since some samples may have been removed (no reads passed QC), reassign sample.names
sample.names <- sapply(strsplit(basename(filts), "-"), `[`, 1)
names(derep) <- sample.names

# Sample inference ####
dadaFs <- dada(derep, err=errF, multithread=TRUE)

# Make a sequence table ####
seqtab <- makeSequenceTable(dadaFs)


# Remove Chimeras ####
seqtab.nochim <- removeBimeraDenovo(seqtab, method="consensus", multithread=TRUE, verbose=TRUE)
dim(seqtab.nochim)
sum(seqtab.nochim)/sum(seqtab)

# reassign "out" and "seqtab.nochim" to remove missing reads
out = out[as.data.frame(out)$reads.out > 0,]
seqtab.nochim <- seqtab.nochim[sample.names,]
dada = dadaFs[sample.names]

# Track Reads through pipeline ####
getN <- function(x) sum(getUniques(x))
track <- cbind(out[,1], sapply(dada, getN), rowSums(seqtab.nochim))
colnames(track) <- c("input", "filtered", "nonchim")
rownames(track) <- sample.names
track = as.data.frame(track)
track$filter.loss = (track[,1]-track[,2])/track[,1]
write.csv(track, file = "./Output/MUX8046_read_counts_at_each_step.csv", row.names = TRUE)


# Save intermediate seqtable object
saveRDS(seqtab.nochim, "./Output/MUX8046_seqtab.nochim.RDS")

# Reload Point
seqtab.nochim = readRDS("./Output/MUX8046_seqtab.nochim.RDS")

# import metadata ####
meta = read.csv("./sample_mapping_data.csv")
meta = meta[meta$RunID == "MUX8046",]

row.names(meta) <- meta$IlluminaName
row.names(seqtab.nochim)

# reorder metadata
meta = meta[order(row.names(meta)),]

# Find controlsamples (extraction negatives) and clean ####
meta$controls <- meta$Species == "Blank"

# remove missing samples excluded due to poor QC 

row.names(seqtab.nochim) <- map(strsplit(row.names(seqtab.nochim), split = "_"),1)
good.samples = (row.names(meta) %in%  row.names(seqtab.nochim))
meta <- (meta[good.samples,])
rm(good.samples)


# find contaminants
# seqtab.nochim = readRDS(file = "./Output/clean_dada2_seqtable.RDS")
contams = isContaminant(seqtab.nochim, neg = meta$controls, normalize = TRUE)
table(contams$contaminant)  # No control samples passed QC...only 1 sequence made it through


# remove them
seqtab.nochim = seqtab.nochim[,(which(contams$contaminant != TRUE))]
seqtab.nochim = seqtab.nochim[meta$controls == FALSE,]
meta = meta[meta$controls == FALSE,]

# Remove all seqs with fewer than 100 nucleotides
keeper_esvs <- nchar(names(as.data.frame(seqtab.nochim))) > 99
seqtab.nochim <- seqtab.nochim[,keeper_esvs]

# Assign Taxonomy ####

# Save intermediate seqtab and re-load before assigning taxonomy to reduce virtual memory usage
saveRDS(seqtab.nochim, file = "./Output/MUX8046_clean_dada2_seqtable.RDS")
# rm(list = ls())
seqtab.nochim <- readRDS(file = "./Output/MUX8046_clean_dada2_seqtable.RDS")

taxa <- assignTaxonomy(seqtab.nochim, "./Taxonomy/UNITE_anthozoa_enhalus_halophila.fasta", multithread=20)

# Track Reads through pipeline ####
getN <- function(x) sum(getUniques(x))
track <- cbind(out, sapply(dadaFs, getN), rowSums(seqtab.nochim))
colnames(track) <- c("input", "filtered", "nonchim")
rownames(track) <- sample.names
track = as.data.frame(track)
track$filter.loss = (track[,1]-track[,2])/track[,1]
write.csv(track, file = "./Output/read_counts_at_each_step.csv", row.names = TRUE)


# Save intermediate files
write.csv(as.data.frame(seqtab.nochim), file = "./Output/MUX8046_SeqTable_no-chimera_no-contams_w_Taxonomy.csv", row.names = TRUE, quote = FALSE)
saveRDS(seqtab.nochim, file = "./Output/MUX8046_clean_dada2_seqtable_w_taxonomy.RDS")
saveRDS(taxa, file = "./Output/MUX8046_Taxonomy_from_dada2.RDS")
seqs <- getSequences(seqtab.nochim)

# Hand off to Phyloseq ####

seqtab.nochim = readRDS(file = "./Output/MUX8046_clean_dada2_seqtable_w_taxonomy.RDS")

taxa = readRDS(file = "./Output/MUX8046_Taxonomy_from_dada2.RDS")

unique(taxa[,2])

ps.MUX8046 <- phyloseq(otu_table(seqtab.nochim, taxa_are_rows=FALSE), 
                       sample_data(meta), 
                       tax_table(taxa))


# Save RDS object for Phyloseq
saveRDS(ps.MUX8046, file = "./Output/MUX8046_clean_phyloseq_object.RDS")

# -------------------------------------------------------------------------------#
# Fungal Community Analyses - Depends on "Process_Raw_Reads.R" and "plot_bar2.R
# Author: Geoffrey Zahn
# -------------------------------------------------------------------------------#

# Load packages
library(phyloseq)
library(DESeq2)
library(DECIPHER)
library(ggplot2); packageVersion("ggplot2")
library(gridExtra)
library(ggpubr)
library(stringr)
library(purrr)
library(dplyr)
library(vegan)
library(MASS)
library(ade4)
library(lme4)
library(VennDiagram)
library(ggbiplot)
library(ecodist)
#library(igraph) # Called below to reduce conflicts

# custom palette
pal = c("#6b5456","#ec8d1b","#6abf2a","#8b53b7","#70acbe","#01c95b","#c00014","#31332f","#f7d000","#abba00")

#Load data ####
enhalus = readRDS("./Output/MUX8046_clean_phyloseq_object.RDS")

names(sample_data(enhalus))[5] <- "Source"
sample_data(enhalus)$Source <- as.character(sample_data(enhalus)$Source)
sample_data(enhalus)$Source[sample_data(enhalus)$Source == "Soil"] <- "Sediment"
sample_data(enhalus)$Source <- factor(sample_data(enhalus)$Source)

head(sample_data(enhalus))

# Rename from actual seqs to generic ESVs
    # First, save lookup table
    ESVcount = length(unlist(dimnames(enhalus@tax_table@.Data)[1]))
    ESV_ID_to_Sequence = data.frame(ESV = paste0("ESV_",1:ESVcount), Sequence = dimnames(enhalus@tax_table@.Data)[[1]])
    
    # Now, rename the phyloseq object attributes
dimnames(enhalus@tax_table@.Data)[[1]] <- paste0("ESV_",1:ESVcount)
dimnames(enhalus@otu_table@.Data)[[2]] <- paste0("ESV_",1:ESVcount)


# Clean up table ####
# Remove non-fungi
enhalus <- subset_taxa(enhalus, Kingdom == "k__Fungi")

# remove PNA-test
enhalus <- subset_samples(enhalus, Source != "Coral")

# remove empty and low-count ESVs
enhalus <- prune_taxa(taxa_sums(enhalus) >= 100, enhalus) # remove taxa with fewer than 100 occurences 

# remove newly-emptied samples
enhalus <- prune_samples(sample_sums(enhalus) != 0, enhalus)

# table of sample counts by location and source
sink("./Output/Sample_Counts_by_location_and_source.txt")
table(sample_data(enhalus)$Source, sample_data(enhalus)$Location)
sink(NULL)

write.csv(x = sample_data(enhalus),file = "~/Desktop/enhalus_metadata2.csv")

# Sequencing Stats
seq_stats = read.csv("./Output/sample_seq_stats.csv")
ggplot(seq_stats, aes(x=Source,y=nonchim,fill = Source)) + geom_boxplot() + geom_point() + facet_wrap(~Location) + theme_bw() +
  labs(y="Filtered Read Count")
ggsave("./Output/Filtered_Read_Count_Boxplot.png",dpi=300)


# rarefaction curve ####
rarecurve(otu_table(enhalus),step = 10,label = FALSE)

# save levels of sam_data
source2 = levels(enhalus@sam_data$Source)
location2 = levels(enhalus@sam_data$Location)


# merge by island AND Structure ####
variable1 = as.character(get_variable(enhalus, "Source"))
variable2 = as.character(get_variable(enhalus, "Location"))
sample_data(enhalus)$NewPastedVar <- mapply(paste, variable1, variable2, collapse = "_", sep = "_")
enhalus_m = merge_samples(enhalus, "NewPastedVar")


# repair values of source and location
enhalus_m@sam_data$Source = rep(source2,each=6)
location2 = location2[c(1,2,3,6,4,5)]
enhalus_m@sam_data$Location = rep(location2,4)

# clean up new zeros
enhalus_m <- prune_samples(sample_sums(enhalus_m) != 0, enhalus_m)

# convert to relabund 
enhalus_m = transformSampleCounts(enhalus_m, function(OTU) (OTU/sum(OTU)))

# Edit taxon names
enhalus_m@tax_table@.Data[,"Phylum"] <- as.character(gsub("p__","",enhalus_m@tax_table@.Data[,"Phylum"]))
enhalus_m@tax_table@.Data[,"Class"] <- as.character(gsub("c__","",enhalus_m@tax_table@.Data[,"Class"]))


# Alpha diversity plots ####

# by site
div = data.frame(Site = enhalus_m@sam_data$Location, 
                 Shannon = diversity(otu_table(enhalus_m))) 

ggplot(div, aes(x=Site, y=Shannon, fill = Site)) +
  geom_boxplot() + theme_bw() +
  theme(axis.text.x = element_text(angle = 75, hjust = 1)) +
  labs(y="Shannon Diversity") + scale_color_manual(values = pal)
ggsave(filename = "./Output/Shannon_Diversity_by_Site.png", dpi = 300)  

# by structure
div = data.frame(Site = enhalus_m@sam_data$Source, 
                 Shannon = diversity(otu_table(enhalus_m))) 
ggplot(div, aes(x=Site, y=Shannon, fill = Source)) +
  geom_boxplot() + theme_bw() +
  theme(axis.text.x = element_text(angle = 75, hjust = 1)) +
  labs(y="Shannon Diversity",x="Structure",fill="Structure") + scale_color_manual(values = pal)
ggsave(filename = "./Output/Shannon_Diversity_by_Structure.png", dpi = 300)  

div = data.frame(Site = enhalus@sam_data$Source, 
                 Shannon = diversity(otu_table(enhalus))) 
ggplot(div, aes(x=Site, y=Shannon, fill = Site)) +
  geom_boxplot() + theme_bw() +
  theme(axis.text.x = element_text(angle = 75, hjust = 1)) +
  labs(y="Shannon Diversity",x="Structure",fill="Structure") + scale_color_manual(values = pal) + facet_wrap(~enhalus@sam_data$Location)
ggsave(filename = "./Output/Shannon_Diversity_by_Site_AND_Structure.png")

# Barplots ####
source("./plot_bar2.R")

# phylum relative abundance
plot_bar2(enhalus_m, fill = "Phylum", x= "Location") + facet_grid(~Source)
ggsave("./Output/enhalus_phylum_barplot.png", dpi = 300, width = 10, height = 9)

# class relative abundance
plot_bar2(enhalus_m, fill = "Class", x= "Location") + facet_grid(~Source)
ggsave("./Output/enhalus_class_barplot.png", dpi = 300, width = 12, height = 9)


# convert full phyloseq objects to relative abundance  ####
enhalus = transformSampleCounts(enhalus, function(OTU) (OTU/sum(OTU)))


# Mantel Test ####
spatial.dist = vegdist(cbind(enhalus@sam_data$Lon_E, enhalus@sam_data$Lat_N))
comm.dist = vegdist(as.matrix(enhalus@otu_table))
mantel.test.enhalus = mantel.rtest(spatial.dist, comm.dist, nrepet = 999)

# Multiple Regression on distance matrices
dist_MRM <- MRM(comm.dist ~ spatial.dist, nperm = 9999)
sink("./Output/Distance_Regression_Table.txt")
print("Ecodist package MRM() function; 9999 permutations")
print("comm.dist ~ spatial.dist")
dist_MRM
sink(NULL)


library(ade4)
citation("ade4")
ggplot(mapping = aes(x=jitter(spatial.dist, amount = 1), y=comm.dist)) +
  geom_point(alpha=.05) + stat_smooth(method = "lm") +
  labs(x="Spatial Distance",y="Community Distance") + theme_bw()
ggsave("./Output/Enhalus_Mantel_Plot.png", dpi=300)

sink("./Output/mantel_tests.txt")
print("Enhalus")
print(mantel.test.enhalus)
sink(NULL)


# Weighted Metric multi-dimensional scaling ####
wcmd = (wcmdscale(vegdist(otu_table(enhalus)), 2, add = TRUE,eig = TRUE))
enhalus_wcmd = as.data.frame(scores(wcmd))

# Goodness of Fit for WCMD
sink("./Output/WCMD_Goodness-of-fit.txt")
print(noquote(" Goodness-of-fit statistic"))
print(noquote(""))
wcmd$GOF[1]
sink(NULL)

# Plotting
ggplot(enhalus_wcmd, aes(x=Dim1,y=Dim2,color=enhalus@sam_data$Source,shape=enhalus@sam_data$Country)) + 
  geom_point(size=3) + theme_bw() +
  labs(color="Source",shape="Country") +
  theme(legend.text = element_text(size=14), legend.title = element_text(size=16,face = "bold"))
ggsave("./Output/WCMD_enhalus_source-country.png", dpi = 300, height = 10, width = 12)

# Country is color and Source is shape
ggplot(enhalus_wcmd, aes(x=Dim1,y=Dim2,color=enhalus@sam_data$Country,shape=enhalus@sam_data$Source)) + 
  geom_point(size=3) + theme_bw() +
  labs(color="Region",shape="Structure") +
  theme(legend.text = element_text(size=14), legend.title = element_text(size=16,face = "bold"))
ggsave("./Output/WCMD_enhalus_source-country_2.png", dpi = 300, height = 10, width = 12)

# Sample Location (Site) is color
ggplot(enhalus_wcmd, aes(x=Dim1,y=Dim2,color=enhalus@sam_data$Location,shape=enhalus@sam_data$Source)) + 
  geom_point(size=3) + theme_bw() +
  labs(color="Site",shape="Structure") +
  theme(legend.text = element_text(size=14), legend.title = element_text(size=16,face = "bold"))
ggsave("./Output/WCMD_enhalus_site-structure.png", dpi=300, height = 10, width = 12)

pc = prcomp((decostand(otu_table(enhalus), method = "total", MARGIN = 1)), scale. = TRUE, center = TRUE)
summary(pc)


# principle compoent analysis
plot_ordination(enhalus, pc, color="Location")
ggbiplot(pc) + lims(x=c(0,1),y=c(0,1))

# NMDS on soil samples by themselves
soil = subset_samples(enhalus, Source == "Sediment")
soil.nmds = ordinate(soil,method = "NMDS")

png("./Output/soil_nmds_stressplot.png")
stressplot(soil.nmds)
dev.off()

soil.nmds$stress

plot_ordination(soil, soil.nmds, color="Location") + stat_ellipse() + theme_bw()
ggsave("./Output/sediment_nmds.png",dpi=300)


# RDA ordination
sam = data.frame(Location = sample_data(enhalus)$Location, Source = sample_data(enhalus)$Source)
r = rda(otu_table(enhalus),sam)
r

png(filename = "./Output/RDA_Plot.png")
plot(r)
dev.off()

# permANOVA ####
sink("./Output/PermANOVA_Tables.txt")
print("Enhalus PermANOVA Results Table")
adonis((decostand(otu_table(enhalus), method = "total", MARGIN = 1) ~ enhalus@sam_data$Location * enhalus@sam_data$Source))
sink(NULL)


# Heatmap ####
source("./heatmap_left.R")
hm.pal = c("#ffffff",RColorBrewer::brewer.pal(8,"OrRd"))

otus = as(otu_table(enhalus), "matrix")
otus.df = as.data.frame(otus)
orders = str_remove(tax_table(enhalus)[,3], "c__")
orders[is.na(orders)] <- "NA"
orders[orders == "NA"] <- "Unassigned"
names(otus.df) <- orders
df = as.data.frame(t(otus.df))
df$Order = row.names(df)
order.df = df %>% group_by(Order) %>% summarise_all(sum) %>% as.data.frame()
row.names(order.df) <- order.df$Order
order.df <- order.df[,-1]
order.df = order.df[which(row.names(order.df) != "Unassigned"),]
# reorder Cols by structure
meta <- as(sample_data(enhalus),"data.frame")
meta = meta %>% arrange(Source)
order.df = order.df[,meta$IlluminaName]
order.df = decostand(order.df,"total", MARGIN = 2)
order.matrix = as.matrix(order.df)

structures = meta$Source
str.cols = as.character(plyr::mapvalues(structures, from = levels(structures), to=c("#000000","#492c24","#3791b2","#397c1c")))


png("./Output/Heatmap_order.png",width = 16,height = 16,units = 'in',res = 300)
heatmap_left(t(order.matrix), col = hm.pal, Rowv = NA, Colv=NA, labRow = NA, RowSideColors = str.cols,
             margins = c(50,10), cexCol = 5)
dev.off()


# Venn_Diagram ####

pspa = transform_sample_counts(enhalus, function(abund) 1*(abund>0))  
lf.pa = subset_samples(pspa, Source == "Leaf")
rz.pa = subset_samples(pspa, Source == "Rhizome")
rt.pa = subset_samples(pspa, Source == "Root")
sl.pa = subset_samples(pspa, Source == "Sediment")

# subset
area.lf = length(which(taxa_sums(lf.pa) > 0))
area.rz = length(which(taxa_sums(rz.pa) > 0))
area.rt = length(which(taxa_sums(rt.pa) > 0))
area.sl = length(which(taxa_sums(sl.pa) > 0))

# find areas
lf.pa = subset_taxa(lf.pa,taxa_sums(lf.pa) > 0)
rz.pa = subset_taxa(rz.pa,taxa_sums(rz.pa) > 0)
rt.pa = subset_taxa(rt.pa,taxa_sums(rt.pa) > 0)
sl.pa = subset_taxa(sl.pa,taxa_sums(sl.pa) > 0)

# find shared sets 
nlf_rz = sum(taxa_names(lf.pa) %in% taxa_names(rz.pa)) #n12
nlf_rt = sum(taxa_names(lf.pa) %in% taxa_names(rt.pa)) #n13
nlf_sl = sum(taxa_names(lf.pa) %in% taxa_names(sl.pa)) #n14
nrz_rt = sum(taxa_names(rz.pa) %in% taxa_names(rt.pa)) #n23
nrz_sl = sum(taxa_names(rz.pa) %in% taxa_names(sl.pa)) #n24
nrt_sl = sum(taxa_names(rt.pa) %in% taxa_names(sl.pa)) #n34

nlf_rz_rt = sum(taxa_names(lf.pa) %in% taxa_names(rz.pa) & taxa_names(lf.pa) %in% taxa_names(rt.pa))#n123
nlf_rz_sl = sum(taxa_names(lf.pa) %in% taxa_names(rz.pa) & taxa_names(lf.pa) %in% taxa_names(sl.pa))#n124
nlf_rt_sl = sum(taxa_names(lf.pa) %in% taxa_names(rt.pa) & taxa_names(lf.pa) %in% taxa_names(sl.pa))#n134
nrz_rt_sl = sum(taxa_names(rz.pa) %in% taxa_names(rt.pa) & taxa_names(rz.pa) %in% taxa_names(sl.pa))#n234
nlf_rz_rt_sl = sum(taxa_names(lf.pa) %in% taxa_names(rz.pa) & taxa_names(lf.pa) %in% taxa_names(rt.pa) & taxa_names(lf.pa) %in% taxa_names(sl.pa))#n1234  


dev.off()
png("./Output/VennDiagram_Source.png", res = 300, width = 2400,height = 1600)
draw.quad.venn(area.lf,area.rz,area.rt,area.sl,nlf_rz,nlf_rt,nlf_sl,nrz_rt,nrz_sl,nrt_sl,nlf_rz_rt,nlf_rz_sl,nlf_rt_sl,nrz_rt_sl,nlf_rz_rt_sl,
                 fill=c("#397c1c","#3791b2","#492c24","#000000"),
                 category = c("Leaf","Rhizome","Root","Sediment"),
                 alpha = .45, cex = rep(2,15), cat.cex = rep(2,4), cat.dist = .22)
dev.off()


# Network Plot ####
ig=igraph::make_network(pspa, max.dist = .9)
plot_network(ig, physeq = enhalus, color = "Location", shape = "Source",label = NULL)
ggsave("./Output/Network_Jaccard.png", dpi=300, height = 12, width = 18)

heatmap_left <- function (x, Rowv = NULL, Colv = if (symm) "Rowv" else NULL,
                          distfun = dist, hclustfun = hclust, reorderfun = function(d,
                                                                                    w) reorder(d, w), add.expr, symm = FALSE, revC = identical(Colv,
                                                                                                                                               "Rowv"), scale = c("row", "column", "none"), na.rm = TRUE,
                          margins = c(5, 5), ColSideColors, RowSideColors, cexRow = 0.2 +
                            1/log10(nr), cexCol = 0.2 + 1/log10(nc), labRow = NULL,
                          labCol = NULL, main = NULL, xlab = NULL, ylab = NULL, keep.dendro = FALSE,
                          verbose = getOption("verbose"), ...)
{
  scale <- if (symm && missing(scale))
    "none"
  else match.arg(scale)
  if (length(di <- dim(x)) != 2 || !is.numeric(x))
    stop("'x' must be a numeric matrix")
  nr <- di[1L]
  nc <- di[2L]
  if (nr <= 1 || nc <= 1)
    stop("'x' must have at least 2 rows and 2 columns")
  if (!is.numeric(margins) || length(margins) != 2L)
    stop("'margins' must be a numeric vector of length 2")
  doRdend <- !identical(Rowv, NA)
  doCdend <- !identical(Colv, NA)
  if (!doRdend && identical(Colv, "Rowv"))
    doCdend <- FALSE
  if (is.null(Rowv))
    Rowv <- rowMeans(x, na.rm = na.rm)
  if (is.null(Colv))
    Colv <- colMeans(x, na.rm = na.rm)
  if (doRdend) {
    if (inherits(Rowv, "dendrogram"))
      ddr <- Rowv
    else {
      hcr <- hclustfun(distfun(x))
      ddr <- as.dendrogram(hcr)
      if (!is.logical(Rowv) || Rowv)
        ddr <- reorderfun(ddr, Rowv)
    }
    if (nr != length(rowInd <- order.dendrogram(ddr)))
      stop("row dendrogram ordering gave index of wrong length")
  }
  else rowInd <- 1L:nr
  if (doCdend) {
    if (inherits(Colv, "dendrogram"))
      ddc <- Colv
    else if (identical(Colv, "Rowv")) {
      if (nr != nc)
        stop("Colv = \"Rowv\" but nrow(x) != ncol(x)")
      ddc <- ddr
    }
    else {
      hcc <- hclustfun(distfun(if (symm)
        x
        else t(x)))
      ddc <- as.dendrogram(hcc)
      if (!is.logical(Colv) || Colv)
        ddc <- reorderfun(ddc, Colv)
    }
    if (nc != length(colInd <- order.dendrogram(ddc)))
      stop("column dendrogram ordering gave index of wrong length")
  }
  else colInd <- 1L:nc
  x <- x[rowInd, colInd]
  labRow <- if (is.null(labRow))
    if (is.null(rownames(x)))
      (1L:nr)[rowInd]
  else rownames(x)
  else labRow[rowInd]
  labCol <- if (is.null(labCol))
    if (is.null(colnames(x)))
      (1L:nc)[colInd]
  else colnames(x)
  else labCol[colInd]
  if (scale == "row") {
    x <- sweep(x, 1L, rowMeans(x, na.rm = na.rm), check.margin = FALSE)
    sx <- apply(x, 1L, sd, na.rm = na.rm)
    x <- sweep(x, 1L, sx, "/", check.margin = FALSE)
  }
  else if (scale == "column") {
    x <- sweep(x, 2L, colMeans(x, na.rm = na.rm), check.margin = FALSE)
    sx <- apply(x, 2L, sd, na.rm = na.rm)
    x <- sweep(x, 2L, sx, "/", check.margin = FALSE)
  }
  lmat <- rbind(c(NA, 3), 2:1)
  lwid <- c(if (doRdend) 1 else 0.05, 4)
  lhei <- c((if (doCdend) 1 else 0.05) + if (!is.null(main)) 0.2 else 0,
            4)
  if (!missing(ColSideColors)) {
    if (!is.character(ColSideColors) || length(ColSideColors) !=
        nc)
      stop("'ColSideColors' must be a character vector of length ncol(x)")
    lmat <- rbind(lmat[1, ] + 1, c(NA, 1), lmat[2, ] + 1)
    lhei <- c(lhei[1L], 0.2, lhei[2L])
  }
  if (!missing(RowSideColors)) {
    if (!is.character(RowSideColors) || length(RowSideColors) !=
        nr)
      stop("'RowSideColors' must be a character vector of length nrow(x)")
    lmat <- cbind(lmat[, 1] + 1, c(rep(NA, nrow(lmat) - 1),
                                   1), lmat[, 2] + 1)
    lwid <- c(lwid[1L], 0.2, lwid[2L])
  }
  lmat[is.na(lmat)] <- 0
  if (verbose) {
    cat("layout: widths = ", lwid, ", heights = ", lhei,
        "; lmat=\n")
    print(lmat)
  }
  dev.hold()
  on.exit(dev.flush())
  op <- par(no.readonly = TRUE)
  on.exit(par(op), add = TRUE)
  layout(lmat, widths = lwid, heights = lhei, respect = TRUE)
  if (!missing(RowSideColors)) {
    par(mar = c(margins[1L], 0, 0, 0.5))
    image(rbind(if (revC)
      nr:1L
      else 1L:nr), col = RowSideColors[rowInd], axes = FALSE)
  }
  if (!missing(ColSideColors)) {
    par(mar = c(0.5, 0, 0, margins[2L]))
    image(cbind(1L:nc), col = ColSideColors[colInd], axes = FALSE)
  }
  par(mar = c(margins[1L], 0, 0, margins[2L]))
  if (!symm || scale != "none")
    x <- t(x)
  if (revC) {
    iy <- nr:1
    if (doRdend)
      ddr <- rev(ddr)
    x <- x[, iy]
  }
  else iy <- 1L:nr
  image(1L:nc, 1L:nr, x, xlim = 0.5 + c(0, nc), ylim = 0.5 +
          c(0, nr), axes = FALSE, xlab = "", ylab = "", ...)
  axis(1, 1L:nc, labels = labCol, las = 2, line = -0.5, tick = 0,
       cex.axis = cexCol)
  if (!is.null(xlab))
    mtext(xlab, side = 1, line = margins[1L] - 1.25)
  axis(2, iy, labels = labRow, las = 2, line = -0.5, tick = 0,
       cex.axis = cexRow)
  if (!is.null(ylab))
    mtext(ylab, side = 4, line = margins[2L] - 1.25)
  if (!missing(add.expr))
    eval.parent(substitute(add.expr))
  par(mar = c(margins[1L], 0, 0, 0))
  if (doRdend)
    plot(ddr, horiz = TRUE, axes = FALSE, yaxs = "i", leaflab = "none")
  else frame()
  par(mar = c(0, 0, if (!is.null(main)) 1 else 0, margins[2L]))
  if (doCdend)
    plot(ddc, axes = FALSE, xaxs = "i", leaflab = "none")
  else if (!is.null(main))
    frame()
  if (!is.null(main)) {
    par(xpd = NA)
    title(main, cex.main = 1.5 * op[["cex.main"]])
  }
  invisible(list(rowInd = rowInd, colInd = colInd, Rowv = if (keep.dendro &&
                                                              doRdend) ddr, Colv = if (keep.dendro && doCdend) ddc))
}

plot_bar2 <- function (physeq, x = "Sample", y = "Abundance", fill = NULL, 
          title = NULL, facet_grid = NULL) 
{
  mdf = psmelt(physeq)
  p = ggplot(mdf, aes_string(x = x, y = y, fill = fill))
  p = p + geom_bar(stat = "identity", position = "stack")
  p = p + theme(axis.text.x = element_text(angle = -90, hjust = 0))
  if (!is.null(facet_grid)) {
    p <- p + facet_grid(facet_grid)
  }
  if (!is.null(title)) {
    p <- p + ggtitle(title)
  }
  return(p)
}
